# Supplementary material for: Short-term power load forecasting based on gray relational analysis and support vector machine optimized by artificial bee colony algorithm
Source: PeerJ Comput Sci. 2022 Sep 21;8:e1108. doi: 10.7717/peerj-cs.1108 (PMC9575856; doi:10.7717/peerj-cs.1108)
Supplement: Supplemental Information 2 [file peerj-cs-08-1108-s002.py]

import pandas as pd
import numpy as np
import matplotlib.pyplot as plt 
from matplotlib import rcParams
#ÏÔÊ¾ËùÓÐÁÐ
pd.set_option('display.max_columns',None)
#ÏÔÊ¾ËùÒÔÐÐ
pd.set_option('display.max_rows',None)
#µ¼ÈëÊý¾Ý
x=pd.read_excel('ÐÂÄÏ¾©Ó°ÏìÒòËØÊý¾Ý1£¨ÕÒÏàËÆÈÕÓÃ£©.xlsx')
x1=x.iloc[:,1:]
print(x1)
for i in list(x1.columns):
    max=np.max(x1[i])
    min=np.min(x1[i])
    x1[i]=(x1[i]-min)/(max-min)
x2=x1.iloc[0:296,:]
print(x2)
ck=x2.iloc[295,:]
cp=x2.iloc[:295,:]
t=pd.DataFrame()
for j in range(cp.index.size):
    temp=pd.Series(cp.iloc[j,:]-ck)
    t=t.append(temp,ignore_index=True)
mmax=t.abs().max().max()
mmin=t.abs().min().min()
rho=0.5
ksi=((mmin+rho*mmax)/(abs(t)+rho*mmax))
print(ksi)
type(ksi)
r=(0.121*ksi['ÊÇ·ñÎª¹¤×÷ÈÕ']+0.195*ksi['ÊÇ·ñÎª½Ú¼ÙÈÕ']+0.359*ksi['×îµÍÎÂ']+0.324*ksi['×î¸ßÎÂ'])
print(r)
result=r[r>0.7]
print(result)
result.index.size
config = {"font.family":'serif',
         "font.size":10,
         "mathtext.fontset":'stix',
         "font.serif":['SimSun'],
         }
rcParams.update(config)
plt.rcParams['font.family']="SimHei"

plt.plot(r,'b.-',MarkerSize=3,linewidth=0.5)
plt.xlim(0,295)
plt.xticks(range(0,350,50))
plt.ylim(0.3,1)
plt.xlabel("History day")
plt.ylabel("Gray relational degree")
plt.axhline(y=0.7,color='red',linewidth=0.5)
plt.savefig('»ÒÉ«.png',dpi=500,bbox_inches='tight',c='c')
