# Supplementary material for: Short-term power load forecasting based on gray relational analysis and support vector machine optimized by artificial bee colony algorithm
Source: PeerJ Comput Sci. 2022 Sep 21;8:e1108. doi: 10.7717/peerj-cs.1108 (PMC9575856; doi:10.7717/peerj-cs.1108)
Supplement: Supplemental Information 3 [file peerj-cs-08-1108-s003.py]

import numpy as np  
import matplotlib.pyplot as plt  
from sklearn.cluster import KMeans
from sklearn.externals import joblib     #Ä£¿é¶þ
import pandas as pd
import matplotlib as mpl
from scipy.spatial.distance import cdist #Ä£¿éÒ»
from sklearn import metrics              #Ä£¿éÒ»
import pandas as pd
from matplotlib import rcParams
#´Ó´ÅÅÌ¶ÁÈ¡¸÷ÌìµÄÓ°ÏìÒòËØÊý¾Ý  
X = []  
f = open('ÐÂÏàËÆÈÕ´Ö¼¯£¨KmeansÓÃ£©.txt') 
print(f)
for v in f:
    X.append([float(v.split(',')[1]),float(v.split(',')[2]),float(v.split(',')[3]),float(v.split(',')[4])])
f.close()
#×ª»»³Énumpy array,ÐÎÈç:[[1.2£¬3.2£¬1.1£¬2£¬1.5£¬2£¬1£¬1.4],×ª»¯Ç°XÊÇÒ»¸öÁÐ±í
X = np.array(X)
print(X)
mpl.rcParams['font.sans-serif'] = [u'SimHei']            #»æÍ¼Ê±ÓÃÀ´Õý³£ÏÔÊ¾ÖÐÎÄ±êÇ©    
mpl.rcParams['axes.unicode_minus'] = False               #»æÍ¼Ê±ÓÃÀ´Õý³£ÏÔÊ¾¸º
#Í¨¹ýÂÖÀªÏµÊýºÍÆ½¾ù»û±ä³Ì¶ÈÍ¼À´Ñ°ÕÒ¾ÛÀàÖÐÐÄµÄ¸öÊý
n_clusters = range(2,10) #¼ÙÉè·Ö±ðÔÚ2,3,4ÖÐÑ¡È¡Ò»¸ö×îºÏÊÊµÄn_clusters
meandistortions=[]
metrics_silhouette=[]
for k in n_clusters:
    clf=KMeans(n_clusters=k)
    cls = clf.fit(X)
    meandistortions.append(sum(np.min(cdist(X,clf.cluster_centers_,'euclidean'),axis=1))/X.shape[0])#Æ½¾ù»û±ä³Ì¶ÈÖµ£¬Ô½Ð¡Ô½ºÃ
    metrics_silhouette.append(metrics.silhouette_score(X,clf.labels_,metric='euclidean'))           #ÂÖÀªÏµÊý,Ô½½Ó½ü1Ô½ºÃ   
#Æ½¾ù»û±ä³Ì¶ÈÍ¼   
plt.subplot(121)
plt.plot(n_clusters,meandistortions,'rx-')
plt.xlabel('k')
plt.ylabel('Æ½¾ù»û±ä³Ì¶È')
plt.title('K-MeansÆ½¾ù»û±ä³Ì¶ÈÍ¼(Ô½Ð¡Ô½ºÃ) ')
plt.show()
#ÂÖÀªÏµÊýÍ¼
plt.subplot(122)
plt.plot(n_clusters,metrics_silhouette,'bx-',MarkerSize=3,linewidth=0.5)
plt.xlabel('The number of cluster centers')
plt.ylabel('silhouette factor')
#ÏÔÊ¾
plt.savefig('lunkuo.png',dpi=500,bbox_inches='tight',c='c')
#¿ªÊ¼¾ÛÀà
n_clusters=2 #ÓÉÂÖÀªÏµÊý¿ÉÖª ¾ÛÀàÖÐÐÄ¸öÊýÎª2Ê±×îºÃ
clf=KMeans(n_clusters=n_clusters)
cls = clf.fit(X)
 
#¾ÛÀà½á¹ûµÄÏÔÊ¾,ÆäÖÐÓÃclfºÍcls¾ù¿É
print(cls.labels_)                         #ÏÔÊ¾Ã¿¸öÑù±¾ËùÊôµÄ´Ø
print(clf.cluster_centers_)                #2¸öÖÐÐÄµãµÄ×ø±ê
print(clf.inertia_)                        #ÓÃÀ´ÆÀ¹À´ØµÄ¸öÊýÊÇ·ñºÏÊÊ£¬´ú±íËùÓÐµãµ½¸÷×ÔÖÐÐÄµÄ¾àÀëºÍ£¬¾àÀëÔ½Ð¡ËµÃ÷´Ø·ÖµÄÔ½ºÃ£¬Ñ¡È¡ÁÙ½çµãµÄ´Ø¸öÊý
r1 = pd.Series(cls.labels_).value_counts()
print(r1)                                  #Í³¼ÆÃ¿¸öÀà±ðÏÂÑù±¾¸öÊý
#ÓÃ¾ÛÀàµÄÑ§Ï°½á¹ûÈ¥Ô¤²â
X1=[[25,29,0,0]]
print(clf.predict(X1))
#±£´æÄ£ÐÍ£¬¼ÓÔØÄ£ÐÍ(¼ÓÔØºóÊÇÀà±ð±êÇ©)
joblib.dump(clf,'c:/KM.txt')
clf = joblib.load('c:/KM.txt')
markers=['x','o']
colors=['b','r']
for i in range(n_clusters):
    members=cls.labels_==i
    plt.scatter(X[members,0],X[members,1],s=50,marker=markers[i],c=colors[i],alpha=1)
plt.legend(loc="upper left",labels=['The samples contained in the first cluster','The samples contained in the second cluster'])
plt.savefig('kmeans.png',dpi=500,bbox_inches='tight',c='c')
