# Supplementary material for: Short-term power load forecasting based on gray relational analysis and support vector machine optimized by artificial bee colony algorithm
Source: PeerJ Comput Sci. 2022 Sep 21;8:e1108. doi: 10.7717/peerj-cs.1108 (PMC9575856; doi:10.7717/peerj-cs.1108)
Supplement: Supplemental Information 4 [file peerj-cs-08-1108-s004.py]

import numpy as np
import pandas as pd
import matplotlib.pyplot as plt
from sklearn import svm
from sklearn import metrics
from sklearn.svm import SVC
from sklearn.model_selection import train_test_split
from matplotlib import rcParams
df2=pd.read_excel('ÐÂÏàËÆÈÕ¼¯ºÏ£¨15·ÖÖÓÒ»²ÉÑù£©.xlsx')
xxx=df2.iloc[0:88,1:5].values
result2=[]
MP2=[]
ME2=[]
RE2=[]
for i in range(5,101,1):
    yyy=df2.iloc[0:88,i].values
    xxx_train,xxx_test,yyy_train,yyy_test=train_test_split(xxx,yyy,test_size=0.2)
    clf2=svm.SVR(C=10,kernel='rbf',gamma=35)
    clf2.fit(xxx_train,yyy_train.astype('int'))
    yyy_pred=clf2.predict(xxx_test)
    MAPE7=np.abs((yyy_pred-yyy_test)/yyy_test)*100
    xxx1=df2.iloc[88:,1:5].values
    yyy1=clf2.predict(xxx1)
    result2.append(yyy1)
    yyy2=df2.iloc[88:,i].values
    MAPE8=np.mean(np.abs(yyy1-yyy2)/yyy2)*100
    MAPE9='%.2f'%MAPE8
    MP2.append(MAPE9)
    MAE2=np.mean(np.abs(yyy1-yyy2))
    ME2.append(MAE2)
    RMSE2=np.mean((yyy1-yyy2)**2)
    RE2.append(RMSE2)
avg33=np.mean(ME2)
avg333=np.mean(RE2)
avg3333=pow(avg333,0.5)
reality2=[]
for i in range(5,101,1):
    yyy2=df2.iloc[88:,i].values
    yyy3=int(yyy2)
    reality2.append(yyy3)
config = {"font.family":'serif',
         "font.size":10,
         "mathtext.fontset":'stix',
         "font.serif":['SimSun'],
         }
rcParams.update(config)
z2=[]
z2=np.arange(1,97,1)
plt.rcParams['font.family']="SimHei"

plt.plot(result,"o-",color='mediumblue',MarkerSize=3,linewidth=0.5)
plt.plot(result1,"*-",color='darkgreen',MarkerSize=3,linewidth=0.5)
plt.plot(result2,"v-",color='orange',MarkerSize=3,linewidth=0.5)
plt.plot(reality1,"x-",color='red',MarkerSize=3,linewidth=0.5)
plt.xlabel("Sampling point")
plt.ylabel("Load value (MW)")
plt.xlim(0,96)
plt.xticks(range(0,112,16))
plt.legend(loc="upper left",labels=['GKSVM','GSVM','SVM','actual value'])
plt.show
plt.savefig('GKSVM-GSVM-SVM.png',dpi=500,bbox_inches='tight',c='c')
