# Supplementary material for: Short-term power load forecasting based on gray relational analysis and support vector machine optimized by artificial bee colony algorithm
Source: PeerJ Comput Sci. 2022 Sep 21;8:e1108. doi: 10.7717/peerj-cs.1108 (PMC9575856; doi:10.7717/peerj-cs.1108)
Supplement: Supplemental Information 5 [file peerj-cs-08-1108-s005.py]

close all
clear
clc
fuhe = xlsread('XSR2.xlsx');
for u = 5:100
train_x = [fuhe(1:88,1:4)];
train_y = [fuhe(1:88,u)];
test_x = [fuhe(89,1:4)];
test_y = [fuhe(89,u)];
%% ²ÎÊý³õÊ¼»¯

%Á£×ÓÈºËã·¨ÖÐµÄÁ½¸ö²ÎÊý
c1 = 1.6; % c1 belongs to [0,2]
c2 = 1.5; % c2 belongs to [0,2]

maxgen=300;   % ½ø»¯´ÎÊý 
sizepop=30;   % ÖÖÈº¹æÄ£

popcmax=10^(2);
popcmin=10^(-1);
popgmax=10^(2);
popgmin=10^(-1);
k = 0.6; % k belongs to [0.1,1.0];
Vcmax = k*popcmax;
Vcmin = -Vcmax ;
Vgmax = k*popgmax;
Vgmin = -Vgmax ;

%% ²úÉú³õÊ¼Á£×ÓºÍËÙ¶È
bird = ones(1,sizepop);
for i=1:sizepop
    % Ëæ»ú²úÉúÖÖÈº
    pop(i,1) = (popcmax-popcmin)*rand+popcmin;    % ³õÊ¼ÖÖÈº
    pop(i,2) = (popgmax-popgmin)*rand+popgmin;
    V(i,1)=Vcmax*rands(1); % ³õÊ¼»¯ËÙ¶È
    V(i,2)=Vgmax*rands(1);
    bird(i) = svpsofobj(pop(i,:),train_x,train_y,test_x,test_y);
end
fitness=bird;
% ÕÒ¼«ÖµºÍ¼«Öµµã

[global_fitness bestindex]=min(fitness); % È«¾Ö¼«Öµ
local_fitness=fitness;   % ¸öÌå¼«Öµ³õÊ¼»¯

global_x=pop(bestindex,:);   % È«¾Ö¼«Öµµã
local_x=pop;    % ¸öÌå¼«Öµµã³õÊ¼»¯

tic
%% µü´úÑ°ÓÅ
for i=1:maxgen
   
    for j=1:sizepop
       
        %ËÙ¶È¸üÐÂ
        wV = 0.9; % wV best belongs to [0.8,1.2]
        V(j,:) = wV*V(j,:) + c1*rand*(local_x(j,:) - pop(j,:)) + c2*rand*(global_x - pop(j,:));
        if V(j,1) > Vcmax
            V(j,1) = Vcmax;
        end
        if V(j,1) < Vcmin
            V(j,1) = Vcmin;
        end
        if V(j,2) > Vgmax
            V(j,2) = Vgmax;
        end
        if V(j,2) < Vgmin
            V(j,2) = Vgmin;
        end
       
        %ÖÖÈº¸üÐÂ
        wP = 0.6;
        pop(j,:)=pop(j,:)+wP*V(j,:);
        if pop(j,1) > popcmax
            pop(j,1) = popcmax;
        end
        if pop(j,1) < popcmin
            pop(j,1) = popcmin;
        end
        if pop(j,2) > popgmax
            pop(j,2) = popgmax;
        end
        if pop(j,2) < popgmin
            pop(j,2) = popgmin;
        end
       
        % ×ÔÊÊÓ¦Á£×Ó±äÒì
        if rand>0.5
            k=ceil(2*rand);
            if k == 1
                pop(j,k) = (20-1)*rand+1;
            end
            if k == 2
                pop(j,k) = (popgmax-popgmin)*rand+popgmin;
            end           
        end
       %ÊÊÓ¦¶ÈÖµ
       bird(j) = svpsofobj(pop(j,:),train_x,train_y,test_x,test_y);
    end
    fitness(j) = bird(j);
    %¸öÌå×îÓÅ¸üÐÂ
    if fitness(j) < local_fitness(j)
        local_x(j,:) = pop(j,:);
        local_fitness(j) = fitness(j);
    end
     %ÈºÌå×îÓÅ¸üÐÂ
    if fitness(j) < global_fitness
        global_x = pop(j,:);
        global_fitness = fitness(j);
    end
    fit_gen(i)=global_fitness;   
       
end
toc
%% ½á¹û·ÖÎö
plot(fit_gen,'LineWidth',5);
title(['ÊÊÓ¦¶ÈÇúÏß','(²ÎÊýc1=',num2str(c1),',c2=',num2str(c2),',ÖÕÖ¹´úÊý=',num2str(maxgen),')'],'FontSize',13);
xlabel('½ø»¯´úÊý');ylabel('ÊÊÓ¦¶È');
bestc = global_x(1)
Data1(u,:) = bestc
bestg = global_x(2)
Data2(u,:) = bestg
bestCVaccuarcy = fit_gen(maxgen)
cmd = ['-s 3 -t 2 ','-c ',num2str( bestc ),' -g ',num2str( bestg )];
model = libsvmtrain(train_y,train_x,cmd);
[output,~,~] = libsvmpredict(test_y,test_x,model);
testpre = output
Data(u,:) = testpre
end
