# Supplementary material for: Short-term power load forecasting based on gray relational analysis and support vector machine optimized by artificial bee colony algorithm
Source: PeerJ Comput Sci. 2022 Sep 21;8:e1108. doi: 10.7717/peerj-cs.1108 (PMC9575856; doi:10.7717/peerj-cs.1108)
Supplement: Supplemental Information 6 [file peerj-cs-08-1108-s006.py]

close all
clear
clc
fuhe = xlsread('XSR2.xlsx');
%¹éÒ»»¯
fuhe = fuhe';
Y = mapminmax(fuhe,0,1);
fuhe = Y';
for u = 5:100
train_x = [fuhe(1:88,1:4)];
train_y = [fuhe(1:88,u)];
test_x = [fuhe(89,1:4)];
test_y = [fuhe(89,u)];
%²ÎÊý³õÊ¼»¯
NP=20; % ·äÈº¹æÄ£
FoodNumber=NP/2; % ÃÛÔ´£¨½â£©ÊýÁ¿
limit=100; % µ±ÓÐÃÛÔ´Á¬ÐøÃ»±»¸üÐÂµÄ´ÎÊý³¬¹ýlimitÊ±£¬¸ÃÃÛÔ´½«±»ÖØÐÂ³õÊ¼»¯
maxCycle=200; % ×î´óµü´ú´ÎÊý
% ´ýÓÅ»¯²ÎÊýÐÅÏ¢
D=2; % ´ýÓÅ»¯²ÎÊý¸öÊý£¬´ÎÊýÎªcºÍgÁ½¸ö
ub=ones(1,D)*50; % ²ÎÊýÈ¡ÖµÉÏ½ç
lb=ones(1,D)*(0.01); % ²ÎÊýÈ¡ÖµÏÂ½ç
runtime=2; % ¿ÉÓÃÓÚÉèÖÃ¶à´ÎÔËÐÐ£¨ÈÃABCËã·¨ÔËÐÐruntime´Î£©ÒÔ¿¼²ì³ÌÐòµÄÎÈ½¡ÐÔ

BestGlobalMins=ones(1,runtime); % È«¾Ö×îÐ¡Öµ³õÊ¼»¯£¬ÕâÀïµÄÓÅ»¯Ä¿±êÎªSVRÔ¤²â½á¹ûÖÐµÄÆ½¾ùÆ½·½Îó²î£¨MSE£©£¬³õÊ¼»¯Îª×î²îÖµ1
BestGlobalParams=zeros(runtime,D); % ÓÃÓÚ´æ·ÅABCËã·¨ÓÅ»¯µÃµ½µÄ×îÓÅ²ÎÊý
for r=1:runtime % ÔËÐÐABCËã·¨runtime´Î
    % ³õÊ¼»¯ÃÛÔ´
    Range = repmat((ub-lb),[FoodNumber 1]);
    Lower = repmat(lb, [FoodNumber 1]);
    Foods = rand(FoodNumber,D) .* Range + Lower;
 % ¼ÆËãÃ¿¸öÃÛÔ´£¨½â£©µÃÄ¿±êº¯ÊýÖµ£¬fobjÎª¼ÆËãSVRÔ¤²âµÄÆ½¾ùÆ½·½Îó²î£¨MSE£©µÄº¯Êý
    ObjVal=ones(1,FoodNumber); 
 for k = 1:FoodNumber
        ObjVal(k) = svfobj(Foods(k,:),train_x,train_y,test_x,test_y);
 end
 Fitness=calculateFitness(ObjVal); % ¼ÆËãÊÊÓ¦¶Èº¯ÊýÖµ
    
    trial=zeros(1,FoodNumber); % ÓÃÓÚ¼ÇÂ¼µÚi¸öÃÛÔ´ÓÐÁ¬Ðøtrail(i)´ÎÃ»±»¸üÐÂ¹ý

    % ±ê¼Ç×îÓÅÃÛÔ´£¨½â£©
    BestInd=find(ObjVal==min(ObjVal)); 
    BestInd=BestInd(end);
    GlobalMin=ObjVal(BestInd); % ¸üÐÂÈ«¾Ö×îÓÅÄ¿±êº¯ÊýÖµ
    GlobalParams=Foods(BestInd,:); % ¸üÐÂÈ«¾Ö×îÓÅ²ÎÊýÎª×îÓÅÃÛÔ´
     iter=1; % µü´ú¿ªÊ¼
    while ((iter <= maxCycle)) % Ñ­»·Ìõ¼þ

%%%%%%%%%%%%%%%%%%%%%ÒýÁì·äËÑË÷½âµÄ¹ý³Ì%%%%%%%%%%%%%%%%%%%%%%%%%%%%%%%%%%%%
        for i=1:(FoodNumber) % ±éÀúÃ¿¸öÃÛÔ´£¨½â£©
            Param2Change=fix(rand*D)+1; 
            neighbour=fix(rand*(FoodNumber))+1; 
            % ÐèÒª±£Ö¤Ñ¡ÔñµÄÏàÁÚÃÛÔ´²»ÊÇµ±Ç°ÃÛÔ´£¨i£©
            while(neighbour==i)
                neighbour=fix(rand*(FoodNumber))+1;
            end
            sol=Foods(i,:); % ÌáÈ¡µ±Ç°ÃÛÔ´£¨½â£©¶ÔÓ¦µÄµÄ²ÎÊý
            % ÐÂµÄÃÛÔ´£ºv_{ij}=x_{ij}+\phi_{ij}*(x_{kj}-x_{ij})
            sol(Param2Change)=Foods(i,Param2Change)+(Foods(i,Param2Change)-Foods(neighbour,Param2Change))*(rand-0.5)*2;
            % È·±£²ÎÊýÈ¡Öµ·¶Î§²»Ô½½ç
            ind=find(sol<lb);
            sol(ind)=lb(ind);
            ind=find(sol>ub);
            sol(ind)=ub(ind);
            % ¼ÆËãÐÂÃÛÔ´µÄÄ¿±êº¯ÊýÖµºÍÊÊÓ¦¶Èº¯ÊýÖµ
            ObjValSol=svfobj(sol,train_x,train_y,test_x,test_y);
            FitnessSol=calculateFitness(ObjValSol);
            % ¸üÐÂµ±Ç°ÃÛÔ´µÄÏà¹ØÐÅÏ¢
            if (FitnessSol>Fitness(i))  %ÊÊÓ¦¶ÈÖµÔ½´óÔ½ºÃ£¬ÊÊÓ¦¶ÈÖµÔ½´ó mseÔ½Ð¡
                Foods(i,:)=sol;
                Fitness(i)=FitnessSol;
                ObjVal(i)=ObjValSol;
                trial(i)=0; % Èç¹ûµ±Ç°ÃÛÔ´±»¸üÐÂÁË£¬Ôò¶ÔÓ¦µÄtrial¹éÁã
            else
                trial(i)=trial(i)+1; % Èç¹ûµ±Ç°ÃÛÔ´Ã»ÓÐ±»¸üÐÂ£¬Ôòtrial(i)¼Ó1
            end
        end
        % ¸úËæ·äËÑË÷½âµÄ¹ý³Ì %
        % ¼ÆËã½â£¨ÃÛÔ´£©µÄ¸ÅÂÊ
        prob=(0.9.*Fitness./max(Fitness))+0.1;
        % Ñ­»·³õÊ¼»¯
        i=1;
        t=0;
        while(t<FoodNumber) % Ñ­»·Ìõ¼þ
            if(rand<prob(i)) % ÈôËæ»ú¸ÅÂÊÐ¡ÓÚµ±Ç°½â£¨ÃÛÔ´£©µÄ¸ÅÂÊ
                t=t+1; % Ñ­»·¼ÆÊýÆ÷¼Ó1
                
                Param2Change=fix(rand*D)+1; 
                neighbour=fix(rand*(FoodNumber))+1; 
                % ÐèÒª±£Ö¤Ñ¡ÔñµÄÏàÁÚÃÛÔ´²»ÊÇµ±Ç°ÃÛÔ´£¨i£©
                while(neighbour==i)
                    neighbour=fix(rand*(FoodNumber))+1;
                end
                sol=Foods(i,:); % ÌáÈ¡µ±Ç°ÃÛÔ´i£¨½â£©¶ÔÓ¦µÄµÄ²ÎÊý
                % ÐÂµÄÃÛÔ´£ºv_{ij}=x_{ij}+\phi_{ij}*(x_{kj}-x_{ij})
                sol(Param2Change)=Foods(i,Param2Change)+(Foods(i,Param2Change)-Foods(neighbour,Param2Change))*(rand-0.5)*2;
                % ·ÀÖ¹²ÎÊýÔ½½ç
                ind=find(sol<lb);
                sol(ind)=lb(ind);
                ind=find(sol>ub);
                sol(ind)=ub(ind);
                % ¼ÆËãÐÂÃÛÔ´µÄÄ¿±êº¯ÊýÖµºÍÊÊÓ¦¶Èº¯ÊýÖµ
                ObjValSol=svfobj(sol,train_x,train_y,test_x,test_y);
                FitnessSol=calculateFitness(ObjValSol);
                % ¸üÐÂµ±Ç°ÃÛÔ´µÄÏà¹ØÐÅÏ¢
                if (FitnessSol>Fitness(i))
                    Foods(i,:)=sol;
                    Fitness(i)=FitnessSol;
                    ObjVal(i)=ObjValSol;
                    trial(i)=0; % Èç¹ûµ±Ç°ÃÛÔ´±»¸üÐÂÁË£¬Ôò¶ÔÓ¦µÄtrial¹éÁã¡£
                else
                    trial(i)=trial(i)+1; % Èç¹ûµ±Ç°ÃÛÔ´Ã»ÓÐ±»¸üÐÂ£¬Ôòtrial(i)¼Ó1¡£ÔÚÍ³¼ÆÃ¿¸öÃÛÔ´Î´±»¸üÐÂµÄ´ÎÊý£¬ÎªÏÂ¸ö²½ÖèµÄÕì²é·ä×ö×¼±¸¡£
                end
            end
    
            i=i+1; % ¸üÐÂi
            if (i==(FoodNumber)+1) % ÈôÖµ³¬¹ýÃÛÔ´ÊýÁ¿£¬ÔòiÖØÐÂ³õÊ¼»¯
                i=1;
            end   
        end 
        % ¼Ç×¡×îÓÅÃÛÔ´
         ind=find(ObjVal==min(ObjVal));
         ind=ind(end);
         if (ObjVal(ind)<GlobalMin)
            GlobalMin=ObjVal(ind);
            GlobalParams=Foods(ind,:);
         end
        
% Õì²é·äËÑË÷½âµÄ¹ý³Ì %
        % ÕÒ³öÁ¬Ðø×î¶à´Î¶¼Ã»ÓÐ±»¸üÐÂµÄÃÛÔ´        
        ind=find(trial==max(trial)); 
        ind=ind(end);
        % Èç¹ûÁ¬ÐøÃ»ÓÐ¸üÐÂµÄ´ÎÊý´óÓÚÏÞ¶¨´ÎÊý£¬ÔòÓÉÕì²é·äÖØÐÂ³õÊ¼»¯¸ÃÃÛÔ´
        if (trial(ind)>limit) 
            Bas(ind)=0;
            sol=(ub-lb).*rand(1,D)+lb;
            ObjValSol=svfobj(sol,train_x,train_y,test_x,test_y);
            FitnessSol=calculateFitness(ObjValSol);
            Foods(ind,:)=sol;
            Fitness(ind)=FitnessSol;
            ObjVal(ind)=ObjValSol;
        end
        
        iter=iter+1;

    end % Ò»´ÎABCËã·¨Íê½á
     BestGlobalMins(r)=GlobalMin; % ¼ÇÂ¼±¾´ÎABCËã·¨µÄ×îÓÅÄ¿±êº¯ÊýÖµ
    BestGlobalParams(r,:)=GlobalParams; % ¼ÇÂ¼±¾´ÎABCËã·¨µÄ×îÓÅ²ÎÊý
end % end of runs

bestc=GlobalParams(1);
Data1(u,:) = bestc
bestg=GlobalParams(2);
Data2(u,:) = bestg
disp('´òÓ¡Ñ¡Ôñ½á¹û');
str=sprintf('Best c = %g£¬Best g = %g',bestc,bestg);
disp(str)
%% ÀûÓÃ»Ø¹éÔ¤²â·ÖÎö×î¼ÑµÄ²ÎÊý½øÐÐSVMÍøÂçÑµÁ·
cmd_cs_svr=['-s 3 -t 2',' -c ',num2str(bestc),' -g ',num2str(bestg)];
model_cs_svr=libsvmtrain(train_y,train_x,cmd_cs_svr); % SVMÄ£ÐÍÑµÁ·
%% SVMÍøÂç»Ø¹éÔ¤²â
[output_test_pre,acc,~]=libsvmpredict(test_y,test_x,model_cs_svr); % SVMÄ£ÐÍÔ¤²â¼°Æä¾«¶È
test_pre = output_test_pre;
Data(u,:) = test_pre
end
