# Supplementary material for: Short-term power load forecasting based on gray relational analysis and support vector machine optimized by artificial bee colony algorithm
Source: PeerJ Comput Sci. 2022 Sep 21;8:e1108. doi: 10.7717/peerj-cs.1108 (PMC9575856; doi:10.7717/peerj-cs.1108)
Supplement: Supplemental Information 7 [file peerj-cs-08-1108-s007.py]

import pandas as pd
import numpy as np
import matplotlib.pyplot as plt
import seaborn as sns
plt.rcParams['font.sans-serif']=['SimHei']
plt.rcParams['axes.unicode_minus']=False

import warnings
warnings.filterwarnings('ignore')
data=pd.read_excel("XSR(LSTM).xlsx")
data.columns
#Ê¹ÓÃ³¤¶ÌÆÚ¼ÇÒäÉñ¾­ÍøÂçÄ£ÐÍÔ¤²âÓÃµçÁ¿£¬¿ÉÒÔ½«Æä×÷ÎªÒ»¸öÊ±¼äÐòÁÐÔ¤²âÎÊÌâÀ´´¦Àí¡£¼´ÓÃµçÁ¿ÓëÊ±¼äÃÜÇÐÏà¹Ø
#Ñ¡³ö¸÷Ê±¼äµãµÄÓÃµçÁ¿Êý¾Ý
train_data=data.iloc[:,0:97]
#½«ÈÕÆÚÁÐÉèÖÃÎªË÷Òý
need_data=train_data.sort_index(ascending=True,axis=0)
need_data.set_index("ÈÕÆÚ",inplace=True)
from keras.models import Sequential
from keras.layers import Dense,Dropout,LSTM
from keras.callbacks import ReduceLROnPlateau

from keras.callbacks import LearningRateScheduler
import keras.backend as K
from sklearn.metrics import mean_absolute_percentage_error
def prepare_data(data1):
    train=data1[0:88]
    valid=data1[88:]
    x_train=[]
    y_train=[]
    
    #ÓÃÇ°30ÌõÊý¾ÝÔ¤²âÏÂÒ»ÌõÊý¾Ý
    #ÀýÈç µÚ31ÌõÊý¾ÝÊÇÓÃÇ°Ãæ30ÌõÊý¾ÝÔ¤²âµÃÀ´µÄ ½«Ç°30ÌõÊý¾Ý×÷ÎªÌØÕ÷ µÚ31ÌõÊý¾Ý×÷ÎªÏìÓ¦±äÁ¿
    for i in range(30,len(train),1):
        x_train.append(data1.iloc[i-30:i])
        y_train.append(data1.iloc[i])
    x_train,y_train=np.array(x_train),np.array(y_train)
    
    
    x_train=np.reshape(x_train,(x_train.shape[0],x_train.shape[1],1))
    return x_train,y_train,valid


def train_model_and_predict(x_train,y_train,valid):
    #1.¹¹½¨LSTMÉñ¾­ÍøÂç
    model=Sequential()
    model.add(LSTM(units=300,return_sequences=True,input_shape=(x_train.shape[1],1)))
    model.add(LSTM(units=300,activation='relu'))
    model.add(Dense(1))
    
    #2.±àÒë²¢ÑµÁ·Éñ¾­ÍøÂçÄ£ÐÍ
    model.compile(loss='mean_absolute_percentage_error',optimizer='adam')
    model.fit(x_train,y_train,epochs=2,batch_size=4,verbose=True)
    
    #3.×¼±¸×îºóÒ»ÌõÔ¤²âÊý¾Ý
    inputs=data1[len(data1)-len(valid)-30:].values
    inputs=inputs.reshape(-1,1)
    
    X_test=[]
    for i in range(30,inputs.shape[0]):
        X_test.append(inputs[i-30:i,0])
        X_test=np.array(X_test)
        
    X_test=np.reshape(X_test,(X_test.shape[0],X_test.shape[1],1))
    
    #4.Ô¤²â×îºóÒ»ÌìÒ»¸öÊ±¼äµãÓÃµçÁ¿
    elec_predict=model.predict(X_test)
    mape=mean_absolute_percentage_error(valid.values,elec_predict)
    
    return elec_predict,mape
elec_predicts=[]
mapes=[]
for i in range(0,96):
    data1=need_data.iloc[:,i:i+1]
    x_train,y_train,valid=prepare_data(data1)
    print("========µÚ{}¸öÊ±¼äµãÄ£ÐÍ========".format(i+1))
    
    predict,mape=train_model_and_predict(x_train,y_train,valid)
    elec_predicts.append(predict[0,0])
    mapes.append(mape)
    
print("×îºóÒ»ÌìÓÃµçÁ¿Ô¤²âÖµ:")
print(elec_predicts)
l1=elec_predicts
l2=list(need_data.iloc[88].values)
plt.figure(figsize=(16,8))
x=[i for i in range(0,96)]
plt.plot(x,l1,label="Ô¤²âÖµ")
plt.plot(x,l2,label="Êµ¼ÊÖµ")
plt.ylim((0,5000))
plt.legend
plt.show
