# Supplementary material for: Short-term power load forecasting based on gray relational analysis and support vector machine optimized by artificial bee colony algorithm
Source: PeerJ Comput Sci. 2022 Sep 21;8:e1108. doi: 10.7717/peerj-cs.1108 (PMC9575856; doi:10.7717/peerj-cs.1108)
Supplement: Supplemental Information 8 [file peerj-cs-08-1108-s008.txt]

%¹éÒ»»¯
fuhe = fuhe';
Y = mapminmax(fuhe,0,1);
fuhe = Y';
for u = 5:100
train_x = [fuhe(1:88,1:4)];
train_y = [fuhe(1:88,u)];
test_x = [fuhe(89,1:4)];
test_y = [fuhe(89,u)];


%% ÀûÓÃ»ÒÀÇËã·¨Ñ¡Ôñ×î¼ÑµÄSVR²ÎÊý
SearchAgents_no=20; % ÀÇÈºÊýÁ¿
Max_iteration=200; % ×î´óµü´ú´ÎÊý
dim=2; % ´ËÀýÐèÒªÓÅ»¯Á½¸ö²ÎÊýcºÍg
lb=[0.01,0.01]; % ²ÎÊýÈ¡ÖµÏÂ½ç
ub=[100,100]; % ²ÎÊýÈ¡ÖµÉÏ½ç

Alpha_pos=zeros(1,dim); % ³õÊ¼»¯AlphaÀÇµÄÎ»ÖÃ
Alpha_score=inf; % ³õÊ¼»¯AlphaÀÇµÄÄ¿±êº¯ÊýÖµ£¬change this to -inf for maximization problems

Beta_pos=zeros(1,dim); % ³õÊ¼»¯BetaÀÇµÄÎ»ÖÃ
Beta_score=inf; % ³õÊ¼»¯BetaÀÇµÄÄ¿±êº¯ÊýÖµ£¬change this to -inf for maximization problems

Delta_pos=zeros(1,dim); % ³õÊ¼»¯DeltaÀÇµÄÎ»ÖÃ
Delta_score=inf; % ³õÊ¼»¯DeltaÀÇµÄÄ¿±êº¯ÊýÖµ£¬change this to -inf for maximization problems

Positions=initialization(SearchAgents_no,dim,ub,lb);

Convergence_curve=zeros(1,Max_iteration);

l=0; % Ñ­»·¼ÆÊýÆ÷

while l<Max_iteration  % ¶Ôµü´ú´ÎÊýÑ­»·
    for i=1:size(Positions,1)  % ±éÀúÃ¿¸öÀÇ

       % ÈôËÑË÷Î»ÖÃ³¬¹ýÁËËÑË÷¿Õ¼ä£¬ÐèÒªÖØÐÂ»Øµ½ËÑË÷¿Õ¼ä
        Flag4ub=Positions(i,:)>ub;
        Flag4lb=Positions(i,:)<lb;
        % ÈôÀÇµÄÎ»ÖÃÔÚ×î´óÖµºÍ×îÐ¡ÖµÖ®¼ä£¬ÔòÎ»ÖÃ²»ÐèÒªµ÷Õû£¬Èô³¬³ö×î´óÖµ£¬×î»Øµ½×î´óÖµ±ß½ç£»
        % Èô³¬³ö×îÐ¡Öµ£¬×î»Ø´ð×îÐ¡Öµ±ß½ç
        Positions(i,:)=(Positions(i,:).*(~(Flag4ub+Flag4lb)))+ub.*Flag4ub+lb.*Flag4lb; % ~±íÊ¾È¡·´           
     
        % ¼ÆËãÊÊÓ¦¶Èº¯ÊýÖµ
        cmd = ['-s 3 -t 2',' -c ',num2str(Positions(i,1)),' -g ',num2str(Positions(i,2))];
        model=libsvmtrain(train_y,train_x,cmd); % SVMÄ£ÐÍÑµÁ·
        [~,fitness,~]=libsvmpredict(test_y,test_x,model); % SVMÄ£ÐÍÔ¤²â¼°Æä¾«¶È
        fitness=fitness(2); % ÒÔÆ½¾ù¾ù·½Îó²îMSE×÷ÎªÓÅ»¯µÄÄ¿±êº¯ÊýÖµ

        if fitness<Alpha_score % Èç¹ûÄ¿±êº¯ÊýÖµÐ¡ÓÚAlphaÀÇµÄÄ¿±êº¯ÊýÖµ
            Alpha_score=fitness; % Ôò½«AlphaÀÇµÄÄ¿±êº¯ÊýÖµ¸üÐÂÎª×îÓÅÄ¿±êº¯ÊýÖµ
            Alpha_pos=Positions(i,:); % Í¬Ê±½«AlphaÀÇµÄÎ»ÖÃ¸üÐÂÎª×îÓÅÎ»ÖÃ
        end
        
        if fitness>Alpha_score && fitness<Beta_score % Èç¹ûÄ¿±êº¯ÊýÖµ½éÓÚÓÚAlphaÀÇºÍBetaÀÇµÄÄ¿±êº¯ÊýÖµÖ®¼ä
            Beta_score=fitness; % Ôò½«BetaÀÇµÄÄ¿±êº¯ÊýÖµ¸üÐÂÎª×îÓÅÄ¿±êº¯ÊýÖµ
            Beta_pos=Positions(i,:); % Í¬Ê±¸üÐÂBetaÀÇµÄÎ»ÖÃ
        end
        
        if fitness>Alpha_score && fitness>Beta_score && fitness<Delta_score  % Èç¹ûÄ¿±êº¯ÊýÖµ½éÓÚÓÚBetaÀÇºÍDeltaÀÇµÄÄ¿±êº¯ÊýÖµÖ®¼ä
            Delta_score=fitness; % Ôò½«DeltaÀÇµÄÄ¿±êº¯ÊýÖµ¸üÐÂÎª×îÓÅÄ¿±êº¯ÊýÖµ
            Delta_pos=Positions(i,:); % Í¬Ê±¸üÐÂDeltaÀÇµÄÎ»ÖÃ
        end
    end
    
    a=2-l*((2)/Max_iteration); % ¶ÔÃ¿Ò»´Îµü´ú£¬¼ÆËãÏàÓ¦µÄaÖµ£¬a decreases linearly fron 2 to 0

    for i=1:size(Positions,1) % ±éÀúÃ¿¸öÀÇ
        for j=1:size(Positions,2) % ±éÀúÃ¿¸öÎ¬¶È
            
            % °üÎ§ÁÔÎï£¬Î»ÖÃ¸üÐÂ
            
            r1=rand(); % r1 is a random number in [0,1]
            r2=rand(); % r2 is a random number in [0,1]
            
            A1=2*a*r1-a; % ¼ÆËãÏµÊýA£¬Equation (3.3)
            C1=2*r2; % ¼ÆËãÏµÊýC£¬Equation (3.4)
            
            % AlphaÀÇÎ»ÖÃ¸üÐÂ
            D_alpha=abs(C1*Alpha_pos(j)-Positions(i,j)); % Equation (3.5)-part 1
            X1=Alpha_pos(j)-A1*D_alpha; % Equation (3.6)-part 1
                       
            r1=rand();
            r2=rand();
            
            A2=2*a*r1-a; % ¼ÆËãÏµÊýA£¬Equation (3.3)
            C2=2*r2; % ¼ÆËãÏµÊýC£¬Equation (3.4)
            
            % BetaÀÇÎ»ÖÃ¸üÐÂ
            D_beta=abs(C2*Beta_pos(j)-Positions(i,j)); % Equation (3.5)-part 2
            X2=Beta_pos(j)-A2*D_beta; % Equation (3.6)-part 2       
            
            r1=rand();
            r2=rand(); 
            
            A3=2*a*r1-a; % ¼ÆËãÏµÊýA£¬Equation (3.3)
            C3=2*r2; % ¼ÆËãÏµÊýC£¬Equation (3.4)
            
            % DeltaÀÇÎ»ÖÃ¸üÐÂ
            D_delta=abs(C3*Delta_pos(j)-Positions(i,j)); % Equation (3.5)-part 3
            X3=Delta_pos(j)-A3*D_delta; % Equation (3.5)-part 3             
            
            % Î»ÖÃ¸üÐÂ
            Positions(i,j)=(X1+X2+X3)/3;% Equation (3.7)
            
        end
    end
    l=l+1;    
    Convergence_curve(l)=Alpha_score;
end
bestc=Alpha_pos(1,1);
Data1(u,:) = bestc
bestg=Alpha_pos(1,2);
Data2(u,:) = bestg
bestGWOaccuarcy=Alpha_score;
%% ´òÓ¡²ÎÊýÑ¡Ôñ½á¹û
disp('´òÓ¡Ñ¡Ôñ½á¹û');
str=sprintf('Best Cross Validation Accuracy = %g%%£¬Best bestc = %g£¬Best bestg = %g',bestGWOaccuarcy*100,bestc,bestg);
disp(str)
%% ÀûÓÃ»Ø¹éÔ¤²â·ÖÎö×î¼ÑµÄ²ÎÊý½øÐÐSVMÍøÂçÑµÁ·
cmd_gwo_svr=['-s 3 -t 2',' -c ',num2str(bestc),' -g ',num2str(bestg)];
model_gwo_svr=libsvmtrain(train_y,train_x,cmd_gwo_svr); % SVMÄ£ÐÍÑµÁ·
%% SVMÍøÂç»Ø¹éÔ¤²â
[output_test_pre,acc,~]=libsvmpredict(test_y,test_x,model_gwo_svr); % SVMÄ£ÐÍÔ¤²â¼°Æä¾«¶È
test_pre=output_test_pre;
Data(u,:) = test_pre
end
